# Supplementary material for: Transient receptor potential channels as predictive marker and potential indicator of chemoresistance in colon cancer
Source: Oncol Res. 2023 Nov 15;32(1):227–39. doi: 10.32604/or.2023.043053 (PMC10767253; doi:10.32604/or.2023.043053)
Supplement: Supplementary file 1 [file OncolRes-32-43053-s001.xlsx]

## Sheet: Table S1
Table S1: Multivariate Cox regression with risk score and clinical factors
Clinical parameter	coef	HR	HR.95L	HR.95H	p-value
Age	0.03652036,	1037195421	1014944229	1059934439	0.000964865
N_stage(N1/2 vs.N0)	1512056205	4536048259	1554520305	1323606629	0.005650587
TNM_Stage(III/IV vs.I/II)	2521247762	1244411428	3960516713	3909994362	1.59E-05
riskScore	0.251001487	1285311996	1152489053	1433442619	6.48E-06
